# Supplementary material for: Chinese Herbal Medicine Combined With First-Generation EGFR-TKIs in Treatment of Advanced Non-Small Cell Lung Cancer With EGFR Sensitizing Mutation: A Systematic Review and Meta-Analysis
Source: Front Pharmacol. 2021 Aug 27;12:698371. doi: 10.3389/fphar.2021.698371 (PMC8429791; doi:10.3389/fphar.2021.698371)
Supplement: Supplementary file 3 [file DataSheet2.ZIP]

Archive with 10 entries (9 files):
- Presentation/
- Presentation/Fig.1  PRISMA flow diagram.jpg
- Presentation/Fig.2 Risk of bias graph.jpg
- Presentation/Fig.3 Forest plot showing PFS.jpg
- Presentation/Fig.4 Forest plot showing ORR.jpg
- Presentation/Fig.5 Forest plot showing changes in KPS.jpg
- Presentation/Fig.6 Forest plot showing cutaneous toxicity.jpg
- Presentation/Fig.7 Forest plot on incidence of diarrhea.jpg
- Presentation/Fig.8 Forest plot for incidence of hepatic dysfunction.jpg
- Presentation/Fig.9 Funnel plot for PFS.jpg
